# Supplementary material for: Quantifying Replication Slippage Error in Cryptosporidium Metabarcoding Studies
Source: J Infect Dis. 2024 Feb 8;230(1):e144–8. doi: 10.1093/infdis/jiae065 (PMC11272095; doi:10.1093/infdis/jiae065)
Supplement: jiae065_Supplementary_Data [file jiae065_supplementary_data.zip]

Archive with 3 entries (3 files):
- Sequences.txt
- SI_fig1.jpg
- Supplemental Figure Legend.docx
